# Supplementary material for: Anti-Diabetic Activities and Molecular Docking Studies of Aryl-Substituted Pyrazolo[3,4-b]pyridine Derivatives Synthesized via Suzuki Cross-Coupling Reaction
Source: Pharmaceuticals (Basel). 2024 Oct 4;17(10):1326. doi: 10.3390/ph17101326 (PMC11510069; doi:10.3390/ph17101326)
Supplement: Supplementary file 1 [file pharmaceuticals-17-01326-s001.zip]

Archive with 1 entries (1 files):
- pharmaceuticals-3176315-supplementary.pdf
